# Supplementary material for: The Frequency of V122I Transthyretin Mutation in a Cohort of African American Individuals With Bilateral Carpal Tunnel Syndrome
Source: Front Neurol. 2022 Jul 26;13:949401. doi: 10.3389/fneur.2022.949401 (PMC9360589; doi:10.3389/fneur.2022.949401)
Supplement: Supplementary file 1 [file Table_1.XLSX]

## Sheet: V122IMutationInBilatCTS
Deidentified Record ID	Age	Gender	Self identified Race	Cardiac symptoms		Diagnosis of cardiomyopathy	Fam Hx of cardiomyopathy	Family Hx of CTS	Neuropathy symptoms	Diagnosis of polyneuropathy	Orthostatic symptoms	GI symptoms	CTS Risks Factors:	DM	hypothyroidism	Rheumatoid arthritis	Repetitive manual activities	Pregnancy		TTR gene test result
			Are you African American or of African descent?	In the past 12 months, have you had frequent or worsening shortness of breath with activities such as walking, climbing stairs, etc.?	In the past 12 months, have you been having frequent or persistent swelling in your legs, ankles, or feet?	Have you ever been diagnosed with congestive heart failure or cardiomyopathy?	Do you have, or have you had any first-degree relatives (i.e. mother, father, siblings, etc.) with congestive heart failure or cardiomyopathy?	Do you have, or have you had any first-degree relatives (i.e. mother, father, siblings, etc.) with carpal tunnel syndrome?	In the past 12 months, have you been having persistent numbness, tingling or burning sensation in your feet?	Have you ever been diagnosed with neuropathy by a neurologist?	In the past 12 months, have you fainted or lost consciousness after standing up or while standing?	In the 12 months, have you been having frequent constipation or diarrhea?		Have you ever been diagnosed with diabetes?	Have you ever been diagnosed with hypothyroidism?	Have you ever been diagnosed with rheumatoid arthritis?	Do you perform activities or job that require frequently using your hands (i.e. typing, cleaning, moving objects, using tools such as power tools, hammers, scissors, etc.)?	Were you pregnant when the carpal tunnel syndrome symptoms started?
1	63	Female	Yes	Yes	Yes	No	No	No	No	No	No	Yes		No	No	No	Yes	No		No mutation
2	43	Female	Yes	No	No	No	No	No	No	No	No	No		No	No	No	Yes	No		No mutation
3	72	Male	Yes	No	No	No	Not sure	No	No	No	No	No		No	No	No	Yes			No mutation
4	53	Female	Yes	No	No	No	No	Yes	No	Yes	No	No		Yes	No	No	Yes	No		No mutation
5	61	Female	Yes	Yes	No	No	Not sure	Yes	No	No	No	Yes		No	No	No	Yes	No		No mutation
6	41	Female	Yes	Yes	No	No	No	Yes	No	Yes	Yes	No		No	No	No	Yes	No		No mutation
7	43	Female	Yes	No	Yes	No	Yes	Yes	No	No	No	No		No	No	No	Yes	No		No mutation
8	63	Female	Yes	Yes	Yes	No	Yes	No	Yes	No	Yes	Yes		No	No	No	Yes	No		No mutation
9	50	Female	Yes	No	Yes	No	Yes	Yes	No	Yes	No	No		No	No	No	Yes	No		No mutation
10	38	Female	Yes	No	No	No	No	Yes	No	No	No	Yes		No	No	No	Yes	Yes		No mutation
11	68	Female	Yes	Yes	Yes	No	No	No	No	Yes	No	No		Yes	No	Yes	Yes	No		V122I Mutation, homozygous
12	56	Male	Yes	No	No	No	Yes	No	No	No	No	No		No	No	Not sure	No			No mutation
13	41	Female	Yes	No	Yes	No	No	Yes	Yes	No	No	Yes		No	No	Yes	Yes	Yes		No mutation
14	65	Female	Yes	Yes	No	No	No	Yes	Yes	Not sure	No	No		Yes	No	No	Yes	No		No mutation
15	73	Female	Yes	Yes	Yes	No	No	Not sure	Yes	No	No	Yes		No	No	No	Yes	No		No mutation
16	62	Female	Yes	No	No	No	No	No	No	No	No	No		No	Yes	No	Yes	No		V122I Mutation, heterozygous
